# Supplementary material for: Comparison of Clinical Outcomes, Risks, and Costs for 20,910 Donor In Vitro Fertilization and 16,850 Donor Artificial Insemination Treatment Cycles: A Retrospective Analysis in China
Source: J Clin Med. 2023 Jan 26;12(3):954. doi: 10.3390/jcm12030954 (PMC9917547; doi:10.3390/jcm12030954)
Supplement: Supplementary file 1 [file jcm-12-00954-s001.zip]

Archive with 1 entries (1 files):
- jcm-2136009-supplementary.pdf
